# Supplementary material for: Loss of KEAP1 Causes an Accumulation of Nondegradative Organelles
Source: Antioxidants (Basel). 2022 Jul 19;11(7):1398. doi: 10.3390/antiox11071398 (PMC9311848; doi:10.3390/antiox11071398)
Supplement: Supplementary file 1 [file antioxidants-11-01398-s001.zip]

Archive with 1 entries (1 files):
- antioxidants-1795660-supplementary.pdf
